# Supplementary material for: Common and Rare PCSK9 Variants Associated with Low-Density Lipoprotein Cholesterol Levels and the Risk of Diabetes Mellitus: A Mendelian Randomization Study
Source: Int J Mol Sci. 2022 Sep 8;23(18):10418. doi: 10.3390/ijms231810418 (PMC9499600; doi:10.3390/ijms231810418)
Supplement: Supplementary file 1 [file ijms-23-10418-s001.zip]

Archive with 1 entries (1 files):
- Supplementary_20220829 final.pdf
